# Supplementary material for: Whole genome sequencing for USH2A-associated disease reveals several pathogenic deep-intronic variants that are amenable to splice correction
Source: HGG Adv. 2023 Jan 18;4(2):100181. doi: 10.1016/j.xhgg.2023.100181 (PMC9918427; doi:10.1016/j.xhgg.2023.100181)
Supplement: Table S5. All USH2A variants that met our variant inclusion criteria in 100 cases [file mmc2.xlsx]

## Sheet: Sheet1
Variant (NM_206933.4)	Sample	Variant type	Hgvsg (hg19)	Hgvsp	phyloP	CADD_PHRED	Grantham Score	SpliceAI Acceptor Gain	SpliceAI Acceptor Loss	SpliceAI Donor Gain	SpliceAI Donor Loss
c.653T>A	DFNB2	Missense variant	1:g.216538426A>T	p.(Val218Glu)	6.607	30	121	0	0.01	0	0
c.802G>C	USH23	Missense variant	1:g.216500979C>G	p.(Gly268Arg)	5.352	27.6	125	0	0	0	0
c.920_923dup	arRP25	Stop gain	1:g.216498869_216498872dup	p.(His308Glnfs*16)	2.24	23.8	na	na	na	na	na
c.1267G>T	USH5	Stop gain	1:g.216497571C>A	p.(Gly423*)	3.14	35	na	0.02	0.12	0.01	0.06
c.1439T>C	arRP31, USH47	Missense variant	1:g.216496927A>G	p.(Val480Ala)	6.91	22.8	64	0.01	0	0.11	0.01
c.1522G>A	USH27	Missense variant	1:g.216496844C>T	p.(Ala508Thr)	4.397	25.9	58	0	0.01	0.05	0.02
c.1551-504C>T	USH46	Predicted splice variant	1:g.216495822G>A	p.(?)	0.072	10.29	0	0.33	0	0.91	0.07
c.1679del	arRP11	Stop gain	1:g.216465679del	p.(Pro560Leufs*31)	na	27.3	0	na	na	na	na
c.1823G>A	USH8	Missense variant	1:g.216465534C>T	p.(Cys608Tyr)	6.896	24.6	194	0	0	0	0
c.1841-377A>G	USH50	Predicted splice variant	1:g.216463129T>C	p.(?)	-0.957	1.751	0	0.15	0	0.15	0
c.1841-2A>G	USH22	Canonical splice site variant	1:g.216462754T>C	p.(?)	7.118	34	0	0.26	0.99	0	0.65
c.2276G>T	arRP12, arRP14, arRP27, arRP34, arRP36, arRP41, arRP42	Missense variant	1:g.216420460C>A	p.(Cys759Phe)	5.45	28.9	205	0.03	0	0.01	0
c.2299del	arRP1, arRP3, USH12, USH17, USH28, USH30, USH37, USH39, USH42, USH50	Stop gain	1:g.216420437del	p.(Glu767Serfs*21)	na	36	0	na	na	na	na
c.2303G>A	arRP21	Missense with predicted splice effect	1:g.216420433C>T	p.(Cys768Tyr)	7.183	31	194	0.12	0	0.26	0.01
c.2311G>T	USH39	Stop gain	1:g.216420425C>A	p.(Glu771*)	1.84	37	na	0.04	0.2	0.04	0.08
c.2522C>A	arRP39, USH48	Missense variant	1:g.216420214G>T	p.(Ser841Tyr)	5.651	23.4	144	0	0	0	0
c.2610C>A	USH29	Missense variant	1:g.216420126G>T	p.(Cys870*)	5.19	38	na	0.02	0.04	0.01	0.01
c.2920G>A	USH2	Missense variant	1:g.216405368C>T	p.(Asp974Asn)	3.771	22.5	23	0	0.03	0.01	0
c.3187_3188del	USH22	Missense variant	1:g.216380744_216380745del	p.(Gln1063Serfs*15)	0.497	36	0	na	na	na	na
c.3309C>A	arRP18	Missense variant	1:g.216380622G>T	p.(Tyr1103*)	0.567	35	na	0	0.04	0	0.04
c.3443C>T	arRP13	Missense variant	1:g.216373337G>A	p.(Pro1148Leu)	6.279	28	98	0.01	0.01	0	0.01
c.3664G>A	arRP28	Missense variant	1:g.216373116C>T	p.(Ala1222Thr)	4.511	26.6	58	0.01	0.01	0	0
c.4133T>C	USH29	Missense variant	1:g.216370013A>G	p.(Leu1378Pro)	6.752	26.9	98	0.02	0.02	0.02	0
c.4397-3890A>G	arRP36, USH41	Predicted splice variant	1:g.216352714T>C	p.(?)	-1.412	0.828	0	0.44	0	0.48	0
c.4486C>A	arRP16	Missense variant	1:g.216348735G>T	p.(Pro1496Thr)	8.321	23.8	38	0.01	0	0.01	0
c.4618G>A	arRP12	Missense variant	1:g.216348603C>T	p.(Asp1540Asn)	2.876	24.4	23	0	0.04	0.02	0.04
c.4714C>T	arRP1, arRP3, USH12, USH17, USH28, USH30, USH37, USH39, USH42, USH50	Missense with predicted splice effect	1:g.216270469G>A	p.(Leu1572Phe)	2.278	24.9	22	0	0.17	0	0.16
c.4732C>T	arRP32	Missense with predicted splice effect	1:g.216270451G>A	p.(Arg1578Cys)	4.604	25	180	0	0.21	0	0.24
c.4885+375A>G	USH32	Predicted splice variant	1:g.216261980T>C	p.(?)	-0.453	8.868	0	0.64	0	0.67	0
c.5516T>A	USH40	Missense variant	1:g.216251487A>T	p.(Val1839Glu)	8.413	24	121	0	0.02	0	0.02
c.5573-834A>G	USH24	Predicted splice variant	1:g.216247476T>C	p.(?)	-0.591	5.182	0	0.09	0	0.27	0
c.5573-19A>G	arRP10	Predicted splice variant	1:g.216246661T>C	p.(?)	2.186	22.3	0	0.16	0.19	0	0.07
c.5573-1G>T	arRP21	Canonical splice site variant	1:g.216246643C>A	p.(?)	7.294	35	0	0.72	0.98	0	0.08
c.5775A>T	USH13	Predicted splice variant	1:g.216246440T>A	p.(Thr1925=)	2.932	20.3	0	0	0.18	0.02	0.06
c.5780A>G	USH4	Missense variant	1:g.216246308T>C	p.(Tyr1927Cys)	5.513	26.5	194	0	0	0	0.01
c.5858C>G	arRP35	Missense variant	1:g.216243634G>C	p.(Ala1953Gly)	4.246	29.3	60	0	0.01	0	0.01
c.5975A>G	USH48	Missense variant	1:g.216243517T>C	p.(Tyr1992Cys)	3.377	18.74	194	0	0	0	0
c.6240G>T	arRP9, arRP25	Missense variant	1:g.216219858C>A	p.(Lys2080Asn)	0.421	17.27	94	0	0	0	0
c.6524G>A	USH35	Missense variant	1:g.216172362C>T	p.(Arg2175His)	0.217	20.1	29	0	0.03	0	0.05
c.6670G>T	USH6	Missense variant	1:g.216166497C>A	p.(Gly2224Cys)	3.555	24.3	159	0	0	0	0
c.7244C>G	USH16	Stop gain	1:g.216108014G>C	p.(Ser2415*)	4.287	37	na	0	0	0	0
c.7301-6215G>T	arRP19	Predicted splice variant	1:g.216080462C>A	p.(?)	0.199	5.316	0	0.16	0	0.2	0
c.7594+250G>T	USH3	Predicted splice variant	1:g.216073167C>A	p.(?)	-0.029	9.009	0	0.2	0	0.04	0
c.7595-2144A>G	USH16	Predicted splice variant	1:g.216064540T>C	p.(?)	1.95	23	0	0.44	0	0.69	0.01
c.7939C>T	arRP17	Missense variant	1:g.216062052G>A	p.(Pro2647Ser)	6.97	18.48	74	0	0	0	0
c.8167C>T	USH9	Stop gain	1:g.216061824G>A	p.(Arg2723*)	0.7	35	na	0	0.01	0	0.03
c.8559-2A>G	arRP19	Canonical splice site variant	1:g.216051224T>C	p.(?)	7.474	34	0	0	0.99	0	0.92
c.8710G>A	USH49	Missense variant	1:g.216040484C>T	p.(Val2904Ile)	4.085	23.9	29	0.11	0.03	0	0
c.8740C>T	USH19	Stop gain	1:g.216040454G>A	p.(Arg2914*)	1.222	35	na	0	0.06	0	0.02
c.9258G>T	arRP43; USH37	Missense with predicted splice effect	1:g.216017636C>A	p.(Gln3086His)	7.016	36	24	0	0.48	0.09	0.96
c.9259-9T>A	USH12	Predicted splice variant	1:g.216011454A>T	p.(?)	0.63	23.4	0	0.92	0.65	0.01	0.03
c.9371+1G>C	arRP11, USH19	Canonical splice site variant	1:g.216011332C>G	p.(?)	5.22	33	0	0	0.01	0.84	0.99
c.9433C>T	arRP24	Missense variant	1:g.215990476G>A	p.(Leu3145Phe)	0.653	23.7	22	0	0	0	0.01
c.9949C>T	arRP8	Missense variant	1:g.215972258G>A	p.(Arg3317Cys)	1.853	16.58	180	0.01	0	0.01	0
c.9959-11T>G	arRP33	Predicted splice variant	1:g.215963635A>C	p.(?)	2.721	23.1	0	0	0.26	0	0.18
c.9959-3C>G	USH46	Predicted splice variant	1:g.215963627G>C	p.(?)	4.674	24.4	0	0.01	0.6	0	0.4
c.9975G>A	arRP7	Predicted splice variant	1:g.215963608C>T	p.(Gly3325=)	0.96	9.973	0	0.19	0	0.19	0
c.10108T>G	USH25	Missense variant	1:g.215963475A>C	p.(Cys3370Gly)	8.478	23.3	159	0.02	0	0	0.01
c.10510C>G	arRP37	Missense variant	1:g.215956155G>C	p.(Pro3504Ala)	2.631	15.05	27	0	0	0.02	0.02
c.10561T>C	USH34	Missense variant	1:g.215956104A>G	p.(Trp3521Arg)	8.205	24.5	101	0	0	0.04	0.05
c.10712C>T	arRP22	Missense variant	1:g.215955412G>A	p.(Thr3571Met)	5.035	25.1	81	0	0	0	0
c.10769C>T	arRP44	Missense variant	1:g.215953355G>A	p.(Pro3590Leu)	4.967	23.1	98	0	0.04	0	0.04
c.10817T>C	arRP10	Missense variant	1:g.215953307A>G	p.(Leu3606Pro)	5.592	25.3	98	0.01	0	0.01	0
c.10931C>T	arRP7	Missense variant	1:g.215953193G>A	p.(Thr3644Met)	3.104	24.4	81	0	0.05	0	0.03
c.11105G>A	arRP24	Stop gain	1:g.215933128C>T	p.(Trp3702*)	6.281	53	na	0.01	0.04	0	0.02
c.11549-1G>A	USH31	Canonical splice site variant	1:g.215914880C>T	p.(?)	5.896	34	0	0.91	0.99	0.01	0.01
c.11597C>T	arRP44	Missense variant	1:g.215914831G>A	p.(Ala3866Val)	2.384	19.39	64	0.03	0.01	0	0
c.11687T>C	arRP14	Missense variant	1:g.215914741A>G	p.(Ile3896Thr)	5.213	23.6	89	0	0.01	0	0
c.11864G>A	arRP8, arRP15, DFNB1, USH13, USH26, USH36	Stop gain	1:g.215901574C>T	p.(Trp3955*)	7.487	48	na	0	0.01	0	0.01
c.11927C>T	DFNB3	Missense variant	1:g.215901511G>A	p.(Thr3976Met)	4.9	23.3	81	0	0	0	0
c.12067-2A>G	USH10	Canonical splice site variant	1:g.215853720T>C	p.(?)	6.499	33	0	0	0.97	0	0.97
c.12295-3T>A	arRP23	Predicted splice variant	1:g.215848961A>T	p.(?)	6.172	16.63	0	0.07	0.75	0.07	0.14
c.12343C>T	arRP38	Missense variant	1:g.215848910G>A	p.(Arg4115Cys)	4.345	23.4	180	0.03	0.16	0.04	0.01
c.12574C>T	arRP20	Missense variant	1:g.215848679G>A	p.(Arg4192Cys)	2.993	29.8	180	0.01	0.01	0.01	0.01
c.12575G>A	arRP22, arRP26	Missense variant	1:g.215848678C>T	p.(Arg4192His)	1.391	22.6	29	0	0.01	0.01	0
c.13245_13246del	USH7	Stop gain	1:g.215848010_215848011del	p.(Gln4416Valfs*2)	-3.407	41	0	na	na	na	na
c.13274C>T	arRP4	Missense variant	1:g.215847979G>A	p.(Thr4425Met)	7.508	26.4	81	0	0	0	0
c.13335_13343del	arRP19	In-frame indel	1:g.215847912_215847920del	p.(Glu4445_Met4447del)	7.128	25.9	na	na	na	na	na
c.13709G>A	arRP1	Missense variant	1:g.215847544C>T	p.(Arg4570His)	0.757	21.5	29	0.01	0	0.01	0.07
c.14020A>G	USH1	Missense variant	1:g.215844427T>C	p.(Arg4674Gly)	0.598	25.1	125	0.01	0	0.03	0.01
c.14074G>A	arRP6, arRP43, USH37	Missense variant	1:g.215844373C>T	p.(Gly4692Arg)	3.44	23.9	125	0	0.02	0.03	0.1
c.14134-5T>C	arRP1	Predicted splice variant	1:g.215824148A>G	p.(?)	0.411	13.6	0	0.29	0.2	0	0.03
c.14408T>C	USH32	Missense variant	1:g.215822044A>G	p.(Ile4803Thr)	6.097	23.9	89	0.01	0.01	0.01	0.01
c.14413G>A	arRP10	Missense variant	1:g.215822039C>T	p.(Val4805Ile)	2.019	17.86	29	0.01	0	0	0.01
c.14525C>A	USH41	Stop gain	1:g.215821927G>T	p.(Ser4842*)	5.531	51	na	0.01	0.02	0.01	0.04
c.14570G>C	arRP29	Missense variant	1:g.215821882C>G	p.(Gly4857Ala)	4.959	25.9	60	0	0.01	0	0
c.14583-26A>G	USH23	Predicted splice variant	1:g.215821098T>C	p.(?)	-0.112	5.47	0	0.03	0.39	0	0.47
c.14664G>A	arRP16	Predicted splice variant	1:g.215820991C>T	p.(Thr4888=)	-1.438	0.024	0	0	0.1	0	0.1
c.14753C>T	USH15	Missense with predicted splice effect	1:g.215820902G>A	p.(Thr4918Met)	1.363	24.2	81	0	0.12	0	0.1
c.14791+2T>C	USH33	Stop gain	1:g.215820862A>G	p.(?)	8.719	33	0	0	0.45	0	0.7
c.14791+5G>T	USH5	Predicted splice variant	1:g.215820859C>A	p.(?)	6.629	25.1	0	0	0.46	0	0.7
c.14803C>T	arRP26	Stop gain	1:g.215814065G>A	p.(Arg4935*)	1.686	41	na	0.03	0.01	0.02	0.03
c.15063_15080del	USH17	In-frame indel	1:g.215808018_215808035del	p.(Thr5022_Lys5027del)	6.002	46	na	na	na	na	na
c.15081_15082insC	USH17	Stop gain	1:g.215808016_215808017insG	p.(Lys5028Glnfs*150)	2.42	41	na	na	na	na	na
c.15089C>A	USH24	Stop gain	1:g.215808009G>T	p.(Ser5030*)	1.472	38	na	0	0.13	0	0.1
c.15433G>A	arRP5, USH15	Missense variant	1:g.215802242C>T	p.(Val5145Ile)	2.67	17.73	29	0.09	0.03	0	0
c.15562A>G	USH33	Missense variant	1:g.215799170T>C	p.(Ser5188Gly)	5.773	23.7	56	0	0	0	0
