# Supplementary material for: Whole genome sequencing for USH2A-associated disease reveals several pathogenic deep-intronic variants that are amenable to splice correction
Source: HGG Adv. 2023 Jan 18;4(2):100181. doi: 10.1016/j.xhgg.2023.100181 (PMC9918427; doi:10.1016/j.xhgg.2023.100181)
Supplement: Table S6. All USH2A variants with a predicted effect on splicing [file mmc3.xlsx]

## Sheet: Blad1
Variant (NM_206933.4)	Hgvsp	Splicing effect type	Inclusion criterion	Remark	SpliceAI Acceptor Gain	SpliceAI Acceptor Loss	SpliceAI Donor Gain	SpliceAI Donor Loss	SpliceAI Acceptor Gain Position	SpliceAI Acceptor Loss Position	SpliceAI Donor Gain Position	SpliceAI Donor Loss Position
c.1551-504C>T	p.Arg517_Cys518ins*13	Full effect on splicing, resulting in stop gain	Two spliceAI scores ≥ 0.1		0.33	0	0.91	0.07	119	-45	2	18
c.1551-508C>T	p.(?)	Not tested	Two spliceAI scores ≥ 0.1	Sequencing artefact and therefore not tested	0	0.15	0.13	0.03	-49	115	14	-2
c.1644+7453A>G	p.=	No effect		Minigene splice assay was executed prior to the release of SpliceAI	0	0	0	0	47	-563	-517	931
c.1841-2A>G	p.(?)	Not tested	Two spliceAI scores ≥ 0.1	Canonical splice site variant and therefore not tested	0.26	0.99	0	0.65	-6	-2	48	-132
c.1841-377A>G	p.[Thr613_Gly614ins*9,=]	Stop gain with remaining wildtype transcript	Two spliceAI scores ≥ 0.1		0.15	0	0.15	0	94	-1078	1	832
c.2303G>A	p.[Cys766Tyrfs*3,Glu767_Gly937del,Cys768Tyr]	Multiple effects: stop gain, in-frame deletion and remaining wildtype transcript	Two spliceAI scores ≥ 0.1		0.12	0	0.26	0.01	135	827	7	-54
c.2311G>T	p.(Glu771*)	Not tested	One spliceAI score ≥ 0.15	Stop gain variant and therefore not tested	0.04	0.2	0.04	0.08	-384	143	15	-498
c.4396+6885T>C	p.=	No effect		Minigene splice assay was executed prior to the release of SpliceAI, identified in case (USH32) with c.4885+375A>G	0.09	0	0.12	0	14	1079	-251	953
c.4397-3890A>G	p.Ala1465_Ala1466ins*5	Full effect on splicing, resulting in stop gain	Two spliceAI scores ≥ 0.1		0.44	0	0.48	0	91	1790	5	-430
c.4714C>T	p.(Leu1572Phe)	No effect	Two spliceAI scores ≥ 0.1	In cis with c.2299del	0	0.17	0	0.16	-45	32	51	-44
c.4732C>T	p.(?)	Not tested	Two spliceAI scores ≥ 0.1	Not tested as case arRP32 would remain unresolved	0	0.21	0	0.24	-27	50	69	-26
c.4885+375A>G	p.Ser1629Valfs*52	Full effect on splicing, resulting in stop gain	Two spliceAI scores ≥ 0.1	Previously tested variant2	0.64	0	0.67	0	134	491	5	-1933
c.5573-1G>T	p.(?)	Not tested	Two spliceAI scores ≥ 0.1	Canonical splice site variant and therefore not tested	0.72	0.98	0	0.08	-21	-1	53	-204
c.5573-19A>G	p.Gly1858_Thr1925del	In-frame deletion	Two spliceAI scores ≥ 0.1		0.16	0.19	0	0.07	-89	-19	248	-222
c.5573-834A>G	p.(?)	Not tested	One spliceAI score ≥ 0.15	Previously tested variant3	0.09	0	0.27	0	135	1689	5	-181
c.5775A>T	p.Gly1858_Thr1925del	In-frame deletion	One spliceAI score ≥ 0.15		0	0.18	0.02	0.06	1839	202	-12	-1
c.6806-7599C>G	p.=	No effect		Minigene splice assay was executed prior to the release of SpliceAI, identified in case (arRP36) with c.4397-3890A>G	0.11	0	0.09	0	90	-252	-34	-1439
c.7595-2144A>G	p.(Lys2532Thrfs*56)	Not tested	Two spliceAI scores ≥ 0.1	Previously tested variant4	0.44	0	0.69	0.01	152	543	1	66
c.8559-2A>G	p.(?)	Not tested	Two spliceAI scores ≥ 0.1	Canonical splice site variant and therefore not tested	0	0.99	0	0.92	-9	-2	-1	-124
c.8710G>A	p.(Val2904Ile)	No effect		Minigene splice assay was executed prior to the release of SpliceAI	0.11	0.03	0	0	-11	28	-1829	-121
c.9258G>T	p.[Arg3037_Val3087del;Val3049*]	Two effects: In-frame deletion and stop gain effect	Two spliceAI scores ≥ 0.1		0	0.48	0.09	0.96	964	202	153	0
c.9259-9T>A	p.Val3087Phefs*4	Full effect on splicing, resulting in stop gain	Two spliceAI scores ≥ 0.1		0.92	0.65	0.01	0.03	-2	-9	1907	-188
c.9371+1G>C	p.(?)	Not tested	Two spliceAI scores ≥ 0.1	Canonical splice site variant and therefore not tested	0	0.01	0.84	0.99	-149	113	-66	1
c.9959-3C>G	p.[Met3321Asnfs*22;=;Gly3320_Ser3338del]	Multiple effects: stop gain, in-frame deletion and remaining wildtype transcript	Two spliceAI scores ≥ 0.1		0.01	0.6	0	0.4	-23	-3	1898	-226
c.9975G>A	p.(Gly3325=)	Not tested	Two spliceAI scores ≥ 0.1	SpliceAI predeicts gain of canonical splice sites and therefore not tested	0.19	0	0.19	0	16	-184	-207	5
c.11549-1G>A	p.(?)	Not tested	Two spliceAI scores ≥ 0.1	Canonical splice site variant and therefore not tested	0.91	0.99	0.01	0.01	-2	-1	1671	1597
c.12067-2A>G	p.(?)	Not tested	Two spliceAI scores ≥ 0.1	Canonical splice site variant and therefore not tested	0	0.97	0	0.97	115	-2	0	-229
c.12295-3T>A	p.(Thr4099Valfs*2)	Not tested	Two spliceAI scores ≥ 0.1	Previously tested variant5	0.07	0.75	0.07	0.14	-698	-3	-827	-1519
c.12343C>T	p.(Arg4115Cys)	No effect	One spliceAI score ≥ 0.15		0.03	0.16	0.04	0.01	-647	48	-776	-1468
c.14134-5T>C	p.[=,Val4712Profs*2]	Two effects: In-frame deletion with remaining wildtype transcript	Two spliceAI scores ≥ 0.1		0.29	0.2	0	0.03	42	-5	-404	-214
c.14583-26A>G	p.[=,Tyr4862Alafs*22]	Stop gain with remaining wildtype transcript	Two spliceAI scores ≥ 0.1		0.03	0.39	0	0.47	-86	-26	1288	-234
c.14664G>A	p.(Thr4888=)	No effect	Two spliceAI scores ≥ 0.1		0	0.1	0	0.1	-2	81	81	-127
c.14753C>T	p.(Thr4918Met)	No effect	Two spliceAI scores ≥ 0.1		0	0.12	0	0.1	8	170	11	-38
c.14791+2T>C	p.(?)	Not tested	Two spliceAI scores ≥ 0.1	Canonical splice site variant and therefore not tested	0	0.45	0	0.7	378	210	51	2
c.14791+5G>T	p.Tyr4862Alafs*22	Full effect on splicing, resulting in stop gain	Two spliceAI scores ≥ 0.1		0	0.46	0	0.7	381	213	54	5
c.15089C>A	p.(Ser5030*)	Not tested	Two spliceAI scores ≥ 0.1	Stop gain variant and therefore not tested	0	0.13	0	0.1	-106	36	36	-208
